# Supplementary material for: Observation and Management of Juvenile Myelomonocytic Leukemia and Noonan Syndrome-Associated Myeloproliferative Disorder: A Real-World Experience
Source: Cancers (Basel). 2024 Aug 2;16(15):2749. doi: 10.3390/cancers16152749 (PMC11311611; doi:10.3390/cancers16152749)
Supplement: Supplementary file 1 [file cancers-16-02749-s001.zip]

Archive with 1 entries (1 files):
- cancers-3022857-supplementary.pdf
